# Supplementary material for: The impact of modifier genes on cone-rod dystrophy heterogeneity: An explorative familial pilot study and a hypothesis on neurotransmission impairment
Source: PLoS One. 2022 Dec 9;17(12):e0278857. doi: 10.1371/journal.pone.0278857 (PMC9733859; doi:10.1371/journal.pone.0278857)
Supplement: S1 Table — Tables show the results from ASSP prediction analyses for both wild-type and c.3044-7G>T carrying GUCY2D. (XLSX) [file pone.0278857.s011.xlsx]

## Sheet: S1 Table (Caption)
S1 Table

## Sheet: GUCY2D_Splicing_Variant_WT
ASSP Results
Sequence: Noname
Sequence length:	1001 bp
Acceptor site cutoff:	2.2
Donor site cutoff:	4.5
					Activations**
Position (bp)	Putative splice site	Sequence	Score*	Intron GC*	Alt./Cryptic	Constitutive	Confidence**
49	Alt. isoform/cryptic donor	TATGCCTGAGgttcccgtgc	6252	0.657	0.873	0.092	0.894
55	Alt. isoform/cryptic donor	TGAGGTTCCCgtgcgcatcc	5853	0.643	0.799	0.158	0.802
72	Alt. isoform/cryptic acceptor	atccgcatagGCCTGCACTC	2363	0.614	0.647	0.336	0.481
83	Constitutive donor	CTGCACTCGGgtaactcccg	9522	0.600	0.222	0.710	0.688
105	Alt. isoform/cryptic acceptor	gtcttcccagGCTCCAGCCC	6941	0.643	0.791	0.193	0.756
112	Alt. isoform/cryptic acceptor	caggctccagCCCATCTCCC	4803	0.657	0.947	0.050	0.948
129	Constitutive acceptor	ccctctttagGGCCTGGCCC	9525	0.629	0.141	0.852	0.834
153	Alt. isoform/cryptic acceptor	tttcctgtagAGGAGGCAAC	4494	0.614	0.703	0.282	0.598
241	Alt. isoform/cryptic donor	GAGATAATGGgtgcgaagat	6261	0.743	0.884	0.083	0.906
270	Alt. isoform/cryptic donor	CCCTACCTAGgtgcagccca	4919	0.743	0.788	0.156	0.803
313	Alt. isoform/cryptic acceptor	cgacccccagCATCTCCACA	4103	0.743	0.854	0.138	0.838
323	Alt. isoform/cryptic donor	ATCTCCACAGgtccatgcgt	5969	0.657	0.806	0.145	0.820
324	Constitutive acceptor	atctccacagGTCCATGCGT	6343	0.743	0.100	0.893	0.888
339	Alt. isoform/cryptic acceptor	tgcgtggcagGCGTGGTGGG	2461	0.729	0.692	0.296	0.572
343	Alt. isoform/cryptic donor	GGCAGGCGTGgtgggcctca	9369	0.657	0.608	0.303	0.501
363	Alt. isoform/cryptic donor	CCATGCCGCGgtactgcctg	5007	0.643	0.860	0.106	0.876
422	Alt. isoform/cryptic donor	ACCGGGCTGCgtgagtgtga	7574	0.686	0.837	0.123	0.854
450	Alt. isoform/cryptic donor	AGACGGGGAGgtgggagggg	11701	0.700	0.578	0.329	0.430
470	Alt. isoform/cryptic donor	GACACGGGAGgtgagtcccg	10408	0.643	0.834	0.119	0.858
508	Constitutive acceptor	accgccacagCTTACCGCAT	5058	0.714	0.399	0.586	0.319
572	Alt. isoform/cryptic donor	GGGCTACCAGgtggagctgc	5938	0.757	0.737	0.198	0.731
573	Alt. isoform/cryptic acceptor	gggctaccagGTGGAGCTGC	2843	0.586	0.904	0.089	0.902
602	Constitutive donor	GGAGCTGAAGgtgaggcagg	15674	0.800	0.043	0.939	0.954
712	Alt. isoform/cryptic acceptor	ggtctcccagTTCCACGCAG	4688	0.686	0.578	0.401	0.307
722	Alt. isoform/cryptic acceptor	ttccacgcagACTCGAGATC	4467	0.671	0.904	0.089	0.902
750	Alt. isoform/cryptic acceptor	ctcaccccagTCCGCCTAAG	5169	0.643	0.893	0.101	0.887
786	Constitutive acceptor	gtctccccagGGCAAGGGCG	8622	0.643	0.174	0.818	0.787
871	Constitutive donor	TGCAACCGGGgtgaggggcc	11853	0.757	0.153	0.793	0.807
896	Alt. isoform/cryptic acceptor	tccgcggcagGGCGAGGGAC	3548	0.714	0.628	0.353	0.437
* Scores of the preprocessing models reflecting splice site strength, i.e. a PSSM for putative acceptor sites, and an MDD model for putative donor sites. Intron GC values correspond to 70 nt of the neighboring intron.
** Activations are output values of the backpropagation networks used for classification. High values for one class with low values of the other class imply a good classification. Confidence is a simple measure expressing the differences between output activations. Confidence ranges between zero (undecided) to one (perfect classification).
Reference: Wang M. and Marin A. 2006. Characterization and Prediction of Alternative Splice Sites. Gene 366: 219-227.

## Sheet: GUCY2D_Splicing_Variant_MUTATED
ASSP Results
Sequence: Noname
Sequence length:	1001 bp
Acceptor site cutoff:	2.2
Donor site cutoff:	4.5
					Activations**
Position (bp)	Putative splice site	Sequence	Score*	Intron GC*	Alt./Cryptic	Constitutive	Confidence**
49	Alt. isoform/cryptic donor	TATGCCTGAGgttcccgtgc	6252	0.657	0.873	0.092	0.894
55	Alt. isoform/cryptic donor	TGAGGTTCCCgtgcgcatcc	5853	0.643	0.799	0.158	0.802
72	Alt. isoform/cryptic acceptor	atccgcatagGCCTGCACTC	2363	0.614	0.647	0.336	0.481
83	Constitutive donor	CTGCACTCGGgtaactcccg	9522	0.600	0.222	0.710	0.688
105	Alt. isoform/cryptic acceptor	gtcttcccagGCTCCAGCCC	6941	0.643	0.791	0.193	0.756
112	Alt. isoform/cryptic acceptor	caggctccagCCCATCTCCC	4803	0.657	0.947	0.050	0.948
129	Constitutive acceptor	ccctctttagGGCCTGGCCC	9525	0.629	0.141	0.852	0.834
153	Alt. isoform/cryptic acceptor	tttcctgtagAGGAGGCAAC	4494	0.614	0.703	0.282	0.598
241	Alt. isoform/cryptic donor	GAGATAATGGgtgcgaagat	6261	0.743	0.884	0.083	0.906
270	Alt. isoform/cryptic donor	CCCTACCTAGgtgcagccca	4919	0.743	0.788	0.156	0.803
313	Alt. isoform/cryptic acceptor	cgacccccagCATCTCCACA	4103	0.743	0.854	0.138	0.838
323	Alt. isoform/cryptic donor	ATCTCCACAGgtccatgcgt	5969	0.657	0.806	0.145	0.820
324	Constitutive acceptor	atctccacagGTCCATGCGT	6343	0.743	0.100	0.893	0.888
339	Alt. isoform/cryptic acceptor	tgcgtggcagGCGTGGTGGG	2461	0.729	0.692	0.296	0.572
343	Alt. isoform/cryptic donor	GGCAGGCGTGgtgggcctca	9369	0.657	0.608	0.303	0.501
363	Alt. isoform/cryptic donor	CCATGCCGCGgtactgcctg	5007	0.643	0.860	0.106	0.876
422	Alt. isoform/cryptic donor	ACCGGGCTGCgtgagtgtga	7574	0.686	0.837	0.123	0.854
450	Alt. isoform/cryptic donor	AGACGGGGAGgtgggagggg	11701	0.686	0.516	0.386	0.251
470	Alt. isoform/cryptic donor	GACACGGGAGgtgagtcccg	10408	0.629	0.801	0.143	0.822
508	Constitutive acceptor	acctccacagCTTACCGCAT	7251	0.700	0.174	0.817	0.787
572	Alt. isoform/cryptic donor	GGGCTACCAGgtggagctgc	5938	0.757	0.737	0.198	0.731
573	Alt. isoform/cryptic acceptor	gggctaccagGTGGAGCTGC	2843	0.586	0.904	0.089	0.902
602	Constitutive donor	GGAGCTGAAGgtgaggcagg	15674	0.800	0.043	0.939	0.954
712	Alt. isoform/cryptic acceptor	ggtctcccagTTCCACGCAG	4688	0.686	0.578	0.401	0.307
722	Alt. isoform/cryptic acceptor	ttccacgcagACTCGAGATC	4467	0.671	0.904	0.089	0.902
750	Alt. isoform/cryptic acceptor	ctcaccccagTCCGCCTAAG	5169	0.643	0.893	0.101	0.887
786	Constitutive acceptor	gtctccccagGGCAAGGGCG	8622	0.643	0.174	0.818	0.787
871	Constitutive donor	TGCAACCGGGgtgaggggcc	11853	0.757	0.153	0.793	0.807
896	Alt. isoform/cryptic acceptor	tccgcggcagGGCGAGGGAC	3548	0.714	0.628	0.353	0.437
* Scores of the preprocessing models reflecting splice site strength, i.e. a PSSM for putative acceptor sites, and an MDD model for putative donor sites. Intron GC values correspond to 70 nt of the neighboring intron.
** Activations are output values of the backpropagation networks used for classification. High values for one class with low values of the other class imply a good classification. Confidence is a simple measure expressing the differences between output activations. Confidence ranges between zero (undecided) to one (perfect classification).
Reference: Wang M. and Marin A. 2006. Characterization and Prediction of Alternative Splice Sites. Gene 366: 219-227.
