# Supplementary material for: The impact of modifier genes on cone-rod dystrophy heterogeneity: An explorative familial pilot study and a hypothesis on neurotransmission impairment
Source: PLoS One. 2022 Dec 9;17(12):e0278857. doi: 10.1371/journal.pone.0278857 (PMC9733859; doi:10.1371/journal.pone.0278857)
Supplement: S2 Table — The Cytoscape ClueGO plug-in permitted us to cluster selected candidate genes into common pathways, and detailed results are shown in this table. GO-ID: ID associated to Gene Ontology. GO-Term: specific GO annotation. Ontology Source: databases from which was derived the annotation. Term p-value: statistical significance of predicted annotation. Term p-value Corrected with Bonferroni step down: statistical correction applied to previous statistical association analysis. Group p-value: statistical significance of predicted clustered annotations. Group p-value Corrected with Bonferroni step down: statistical correction applied to previous statistical clustering analysis. GO-Levels: Due to the complex structure of GO tree (directed acyclic graph), the GO terms were placed in several levels. In case of using sources without hierarchical structure (KEGG, REACTOME, WikiPathways), the level it is assigned as -1. GO-Groups: the group or the groups that include the term. % Associated Genes: percentage of the genes from the uploaded cluster that were associated with the term, compared with all the genes associated with the term. Nr. Genes: number of the genes from the uploaded cluster that were associated with the term. Gene Symbols: symbols of genes clustered in the same group. (XLSX) [file pone.0278857.s012.xlsx]

## Sheet: S2 Table
S2 Table
Feature ID	Fold Change - 1h	Fold Change - 2h	Fold Change - 4h	Fold Change - 6h	GO biological process	GO cellular component	GO molecular function	Database object name
PDE4DIP	1.67483	1.6156	1.58349	2.27736	0043623 // cellular protein complex assembly (PMID:11134006 [ISS] UniProtKB:Q9WUJ3)	0005634 // nucleus (PMID:11374908 [IDA]) /// 0005815 // microtubule organizing center (GO_REF:0000002 [IEA] InterPro:IPR012943) /// 0030016 // myofibril (PMID:11134006 [ISS] UniProtKB:Q9WUJ3) /// 0005794 // Golgi apparatus (PMID:11134006 [ISS] UniProtKB:Q9WUJ3) /// 0005813 // centrosome (PMID:11134006 [ISS] UniProtKB:Q9WUJ3) /// 0005813 // centrosome (PMID:21399614 [IDA]) /// 0005737 // cytoplasm…	0005515 // protein binding (PMID:25416956 [IPI] UniProtKB:O00560) /// 0005515 // protein binding (PMID:25416956 [IPI] UniProtKB:Q5JR59) /// 0005515 // protein binding (PMID:25416956 [IPI] UniProtKB:Q08AF8) /// 0005515 // protein binding (PMID:25416956 [IPI] UniProtKB:Q6NYC8) /// 0005515 // protein binding (PMID:25416956 [IPI] UniProtKB:A9UHW6) /// 0005515 // protein binding (PMID:21569246 [IPI] U…	Myomegalin
PAX2	-1	0	-1	1	1900215 // negative regulation of apoptotic process involved in metanephric collecting duct development (GO_REF:0000024 [ISS] UniProtKB:P32114) /// 0001655 // urogenital system development (GO_REF:0000024 [ISS] UniProtKB:P32114) /// 0006351 // transcription, DNA-dependent (GO_REF:0000038 [IEA] UniProtKB-KW:KW-0804) /// 0001843 // neural tube closure (GO_REF:0000024 [ISS] UniProtKB:P32114) /// 002…	0005764 // lysosome (GO_REF:0000019 [IEA] Ensembl:ENSRNOP00000040130) /// 0005794 // Golgi apparatus (GO_REF:0000052 [IDA]) /// 0005730 // nucleolus (GO_REF:0000052 [IDA]) /// 0034451 // centriolar satellite (PMID:18000879 [IDA]) /// 0005634 // nucleus (GO_REF:0000040 [IEA] UniProtKB-SubCell:SL-0191) /// 0043234 // protein complex (GO_REF:0000024 [ISS] UniProtKB:P32114) /// 0032993 // protein-DNA…	0005515 // protein binding (PMID:21575608 [IPI] UniProtKB:Q9H6Z9) /// 0044212 // transcription regulatory region DNA binding (PMID:9178767 [IDA]) /// 0003677 // DNA binding (PMID:24676634 [IDA]) /// 0016175 // superoxide-generating NADPH oxidase activity (GO_REF:0000024 [ISS] UniProtKB:P32114) /// 0000987 // core promoter proximal region sequence-specific DNA binding (PMID:19118900 [IDA]) /// 000…	Paired box protein Pax-2
LTF	1	0	1	1	0006508 // proteolysis (GO_REF:0000037 [IEA] UniProtKB-KW:KW-0645) /// 0043123 // positive regulation of I-kappaB kinase/NF-kappaB cascade (PMID:20345905 [IDA]) /// 1900159 // positive regulation of bone mineralization involved in bone maturation (GO_REF:0000024 [ISS] UniProtKB:P24627) /// 0001503 // ossification (GO_REF:0000037 [IEA] UniProtKB-KW:KW-0892) /// 0019732 // antifungal humoral respon…	0070062 // extracellular vesicular exosome (PMID:19199708 [IDA]) /// 0009986 // cell surface (PMID:17567961 [IDA]) /// 0030141 // secretory granule (PMID:11907569 [IDA]) /// 0097013 // phagocytic vesicle lumen (Reactome:R-HSA-1222491 [TAS]) /// 0042581 // specific granule (PMID:2981589 [IDA]) /// 0005634 // nucleus (PMID:21630459 [IDA]) /// 0097013 // phagocytic vesicle lumen (Reactome:R-HSA-1222…	0003677 // DNA binding (GO_REF:0000037 [IEA] UniProtKB-KW:KW-0238) /// 0005515 // protein binding (PMID:25193851 [IPI] UniProtKB:P27958:PRO_0000037573) /// 0005506 // iron ion binding (PMID:12037568 [IDA]) /// 0005515 // protein binding (PMID:9223490 [IPI] UniProtKB:P27958:PRO_0000037570) /// 0005515 // protein binding (PMID:12522210 [IPI] UniProtKB:P27958:PRO_0000037570) /// 0008201 // heparin b…	Lactotransferrin
RXRG	1	1	1	1	0043401 // steroid hormone mediated signaling pathway (GO_REF:0000002 [IEA] InterPro:IPR000536) /// 0006351 // transcription, DNA-dependent (GO_REF:0000038 [IEA] UniProtKB-KW:KW-0804) /// 0006355 // regulation of transcription, DNA-dependent (GO_REF:0000038 [IEA] UniProtKB-KW:KW-0805) /// 0051289 // protein homotetramerization (GO_REF:0000019 [IEA] Ensembl:ENSMUSP00000015987) /// 1901522 // posit…	0005654 // nucleoplasm (Reactome:R-HSA-5634103 [TAS]) /// 0005634 // nucleus (GO_REF:0000040 [IEA] UniProtKB-SubCell:SL-0191) /// 0005654 // nucleoplasm (Reactome:R-HSA-376419 [TAS]) /// 0005654 // nucleoplasm (Reactome:R-HSA-5334854 [TAS])	0005515 // protein binding (PMID:21516116 [IPI] UniProtKB:P10276) /// 0005515 // protein binding (PMID:25416956 [IPI] UniProtKB:F1D8P7) /// 0005515 // protein binding (PMID:16189514 [IPI] UniProtKB:P10276) /// 0005515 // protein binding (PMID:25416956 [IPI] UniProtKB:P10826-2) /// 0003707 // steroid hormone receptor activity (GO_REF:0000002 [IEA] InterPro:IPR000003|InterPro:IPR001723) /// 0005515…	Retinoic acid receptor RXR-gamma
CACNG8	-1	-3	-1.33333	-3	2000311 // regulation of alpha-amino-3-hydroxy-5-methyl-4-isoxazole propionate selective glutamate receptor activity (PMID:20805473 [IDA]) /// 0006816 // calcium ion transport (PMID:11170751 [NAS]) /// 0070588 // calcium ion transmembrane transport (GO_REF:0000033 [IBA] PANTHER:PTN000251098) /// 0019226 // transmission of nerve impulse (GO_REF:0000033 [IBA] PANTHER:PTN000251098) /// 0061337 // ca…	0045211 // postsynaptic membrane (GO_REF:0000037 [IEA] UniProtKB-KW:KW-0628) /// 0005886 // plasma membrane (Reactome:R-HSA-416320 [TAS]) /// 0005886 // plasma membrane (Reactome:R-HSA-5682794 [TAS]) /// 0014069 // postsynaptic density (GO_REF:0000024 [ISS] UniProtKB:Q8VHW2) /// 0030054 // cell junction (GO_REF:0000037 [IEA] UniProtKB-KW:KW-0965) /// 0005886 // plasma membrane (Reactome:R-HSA-557…	0016247 // channel regulator activity (GO_REF:0000033 [IBA] PANTHER:PTN000251098) /// 0005245 // voltage-gated calcium channel activity (PMID:11170751 [NAS]) /// 0005245 // voltage-gated calcium channel activity (GO_REF:0000033 [IBA] PANTHER:PTN000251098)	Voltage-dependent calcium channel gamma-8 subunit
CCDC175	1	0	0	0	?
