# Supplementary material for: The impact of modifier genes on cone-rod dystrophy heterogeneity: An explorative familial pilot study and a hypothesis on neurotransmission impairment
Source: PLoS One. 2022 Dec 9;17(12):e0278857. doi: 10.1371/journal.pone.0278857 (PMC9733859; doi:10.1371/journal.pone.0278857)
Supplement: S3 Table — A whole transcriptome analysis realized on RPE cells, treated with oxidant compounds versus untreated, (full data not shown) highlighted the expression changes of PDE4DIP, PAX2, LTF, RXRG, CACNG8 and CCDC175 genes in human retina. Fold–change 1h: expression difference between treated and untreated samples after 1h. Fold–change 2h: expression difference between treated and untreated samples after 2h. Fold–change 4h: expression difference between treated and untreated samples after 4h. Fold–change 1h: expression difference between treated and untreated samples after 6h. GO biological process, GO cellular component and GO molecular function: annotations of selected gene by Gene Ontology main categories. Database object name: extended name of analyzed gene. (XLSX) [file pone.0278857.s013.xlsx]

## Sheet: S3 Table
S3 Table
GO-ID	GO-Term	Ontology Source	Term p-Value	Term p-Value Corrected with Bonferroni step down	Group p-Value	Group p-Value Corrected with Bonferroni step down	GO-Levels	GO-Groups	% Associated Genes	Nr. Genes	Gene Symbols
GO:0042384	cilium assembly	GO - Biological Process	0.000000031	0.0000038	1.6E-23	3.8E-22	[4, 5, 6, 7, 8]	Group22	4.25	11	[AHI1, B9D1, B9D2, CC2D2A, CEP290, MKS1, RP1, TCTN2, TMEM17, TMEM216, TMEM231]
GO:0060271	cilium morphogenesis	GO - Biological Process	0.00000000086	0.00000012	1.6E-23	3.8E-22	[5, 6, 7]	Group22	4.47	13	[AHI1, B9D1, B9D2, CC2D2A, CEP290, GSN, MKS1, RP1, TCTN1, TCTN2, TMEM17, TMEM216, TMEM231]
GO:0035148	tube formation	GO - Biological Process	0.0000059	0.00049	1.6E-23	3.8E-22	[3, 4, 5, 6]	Group22	4.70	7	[CC2D2A, KDM2B, MKS1, PAX2, PRKACA, PRKACB, TCTN1]
GO:0016331	morphogenesis of embryonic epithelium	GO - Biological Process	0.0000099	0.00079	1.6E-23	3.8E-22	[4, 5, 6]	Group22	4.35	7	[CC2D2A, KDM2B, MKS1, PAX2, PRKACA, PRKACB, TCTN1]
GO:0021915	neural tube development	GO - Biological Process	0.000014	0.001	1.6E-23	3.8E-22	[3, 4, 5, 6, 7]	Group22	4.12	7	[CC2D2A, KDM2B, MKS1, PAX2, PRKACA, PRKACB, TCTN1]
GO:0060606	tube closure	GO - Biological Process	0.0000055	0.00047	1.6E-23	3.8E-22	[4, 5, 6, 7]	Group22	6.25	6	[CC2D2A, KDM2B, MKS1, PAX2, PRKACA, PRKACB]
GO:0072175	epithelial tube formation	GO - Biological Process	0.0000029	0.00026	1.6E-23	3.8E-22	[4, 5, 6, 7]	Group22	5.22	7	[CC2D2A, KDM2B, MKS1, PAX2, PRKACA, PRKACB, TCTN1]
GO:0001838	embryonic epithelial tube formation	GO - Biological Process	0.0000028	0.00025	1.6E-23	3.8E-22	[5, 6, 7, 8]	Group22	5.26	7	[CC2D2A, KDM2B, MKS1, PAX2, PRKACA, PRKACB, TCTN1]
GO:0001841	neural tube formation	GO - Biological Process	0.00000083	0.000082	1.6E-23	3.8E-22	[4, 5, 6, 7, 8, 9]	Group22	6.31	7	[CC2D2A, KDM2B, MKS1, PAX2, PRKACA, PRKACB, TCTN1]
GO:0014020	primary neural tube formation	GO - Biological Process	0.0000074	0.00061	1.6E-23	3.8E-22	[5, 6, 7, 8, 9, 10]	Group22	5.94	6	[CC2D2A, KDM2B, MKS1, PAX2, PRKACA, PRKACB]
GO:0001843	neural tube closure	GO - Biological Process	0.0000052	0.00045	1.6E-23	3.8E-22	[5, 6, 7, 8, 9, 10, 11]	Group22	6.32	6	[CC2D2A, KDM2B, MKS1, PAX2, PRKACA, PRKACB]
GO:0035637	multicellular organismal signaling	GO - Biological Process	0.00000031	0.000033	0.000000022	0.00000037	[3]	Group18	4.59	9	[CACNG2, CACNG3, CACNG4, CACNG6, CACNG7, CACNG8, NPPA, PDE4D, PRKACA]
GO:0032409	regulation of transporter activity	GO - Biological Process	0.00000058	0.00006	0.000000022	0.00000037	[3, 4, 5]	Group18	4.27	9	[CACNG2, CACNG3, CACNG4, CACNG7, CACNG8, DLG4, NPPA, PDE4D, PRKACA]
GO:0022898	regulation of transmembrane transporter activity	GO - Biological Process	0.00000033	0.000034	0.000000022	0.00000037	[4, 5, 6]	Group18	4.57	9	[CACNG2, CACNG3, CACNG4, CACNG7, CACNG8, DLG4, NPPA, PDE4D, PRKACA]
GO:0032412	regulation of ion transmembrane transporter activity	GO - Biological Process	0.00000026	0.000029	0.000000022	0.00000037	[5, 6, 7]	Group18	4.69	9	[CACNG2, CACNG3, CACNG4, CACNG7, CACNG8, DLG4, NPPA, PDE4D, PRKACA]
GO:0010469	regulation of receptor activity	GO - Biological Process	0.000000011	0.0000015	0.000000025	0.0000004	[3, 4, 5, 6]	Group5	6.72	9	[APP, CACNG2, CACNG3, CACNG4, CACNG7, CACNG8, DLG4, PDE4D, PRKACA]
GO:0003407	neural retina development	GO - Biological Process	0.0024	0.039	0.000000041	0.00000062	[3, 4, 7, 8, 9, 10]	Group0	5.17	3	[AHI1, RP1, SMARCA4]
GO:0042461	photoreceptor cell development	GO - Biological Process	0.0011	0.03	0.000000041	0.00000062	[5, 6, 7, 9, 10]	Group0	6.82	3	[AHI1, CEP290, RP1]
GO:0046530	photoreceptor cell differentiation	GO - Biological Process	0.0025	0.038	0.000000041	0.00000062	[6, 8, 9]	Group0	5.08	3	[AHI1, CEP290, RP1]
GO:0009755	hormone-mediated signaling pathway	GO - Biological Process	0.00000014	0.000016	0.000000000000038	0.00000000000085	[4, 5, 6]	Group17	4.24	10	[DAXX, ESR1, ESR2, ESRRA, ESRRB, ESRRG, NR1H3, NR2F6, RXRG, SMARCA4]
GO:0071383	cellular response to steroid hormone stimulus	GO - Biological Process	0.00000024	0.000027	0.000000000000038	0.00000000000085	[5, 6]	Group17	4.00	10	[DAXX, ESR1, ESR2, ESRRA, ESRRB, ESRRG, NR1H3, NR2F6, RXRG, SMARCA4]
GO:0043401	steroid hormone mediated signaling pathway	GO - Biological Process	0.000000019	0.0000024	0.000000000000038	0.00000000000085	[5, 6, 7]	Group17	5.24	10	[DAXX, ESR1, ESR2, ESRRA, ESRRB, ESRRG, NR1H3, NR2F6, RXRG, SMARCA4]
GO:0006352	DNA-templated transcription, initiation	GO - Biological Process	0.000000000047	0.000000007	0.000000000000038	0.00000000000085	[6, 7, 8, 9, 10]	Group17	5.65	13	[ESR1, ESR2, ESRRA, ESRRB, ESRRG, NPPA, NR1H3, NR2C2AP, NR2F6, PAXIP1, RXRG, TAF1, TAF1L]
GO:0006367	transcription initiation from RNA polymerase II promoter	GO - Biological Process	0.0000000000026	0.0000000004	0.000000000000038	0.00000000000085	[7, 8, 9, 10, 11]	Group17	7.10	13	[ESR1, ESR2, ESRRA, ESRRB, ESRRG, NPPA, NR1H3, NR2C2AP, NR2F6, PAXIP1, RXRG, TAF1, TAF1L]
GO:0099601	regulation of neurotransmitter receptor activity	GO - Biological Process	0.00000001	0.0000013	0.00000000027	0.0000000049	[4, 5, 6, 7]	Group21	17.65	6	[CACNG2, CACNG3, CACNG4, CACNG7, CACNG8, DLG4]
GO:1900449	regulation of glutamate receptor signaling pathway	GO - Biological Process	0.0000000068	0.00000091	0.00000000027	0.0000000049	[4, 5, 6, 7]	Group21	18.75	6	[CACNG2, CACNG3, CACNG4, CACNG7, CACNG8, DLG4]
GO:0019226	transmission of nerve impulse	GO - Biological Process	0.000023	0.0017	0.0000094	0.00011	[4]	Group8	6.76	5	[CACNG2, CACNG3, CACNG4, CACNG7, CACNG8]
GO:0007215	glutamate receptor signaling pathway	GO - Biological Process	0.000000055	0.0000066	0.0000094	0.00011	[5, 6]	Group8	9.33	7	[APP, CACNG2, CACNG3, CACNG4, CACNG7, CACNG8, DLG4]
GO:2000311	regulation of alpha-amino-3-hydroxy-5-methyl-4-isoxazole propionate selective glutamate receptor activity	GO - Biological Process	0.000000036	0.0000044	0.0000094	0.00011	[5, 6, 7, 8]	Group8	23.81	5	[CACNG2, CACNG3, CACNG4, CACNG7, CACNG8]
GO:0007224	smoothened signaling pathway	GO - Biological Process	0.0000000085	0.0000011	1.6E-23	3.8E-22	[5, 6]	Group22	6.98	9	[B9D1, CC2D2A, MKS1, PRKACA, PRKACB, TCTN1, TCTN2, TMEM17, TMEM231]
GO:0035058	nonmotile primary cilium assembly	GO - Biological Process	0.00066	0.024	1.6E-23	3.8E-22	[5, 6, 7, 8, 9]	Group22	8.11	3	[CC2D2A, MKS1, TMEM17]
GO:0044782	cilium organization	GO - Biological Process	0.000000000003	0.00000000052	1.6E-21	2.6E-20	[4, 5]	Group0	4.69	13	[AHI1, B9D1, B9D2, CC2D2A, CEP290, MAPRE2, MKS1, RP1, RPGRIP1L, TCTN2, TMEM17, TMEM216, TMEM67]
GO:0001654	eye development	GO - Biological Process	0.000000000000011	0.0000000000022	1.6E-21	2.6E-20	[4, 5, 6, 7]	Group0	4.52	16	[AHI1, B9D1, CACNA1C, CC2D2A, CEP290, CST3, MAPRE2, PAX2, PRDM1, RARA, RARB, RARG, RP1, RPGRIP1L, SHH, WT1]
GO:0060041	retina development in camera-type eye	GO - Biological Process	0.0000073	0.00059	1.6E-21	2.6E-20	[3, 6, 7, 8, 9]	Group0	4.05	6	[AHI1, MAPRE2, PAX2, RARB, RARG, RP1]
GO:0043010	camera-type eye development	GO - Biological Process	0.000000000011	0.0000000019	1.6E-21	2.6E-20	[5, 6, 7, 8]	Group0	4.23	13	[AHI1, B9D1, CACNA1C, CC2D2A, MAPRE2, PAX2, RARA, RARB, RARG, RP1, RPGRIP1L, SHH, WT1]
GO:0048592	eye morphogenesis	GO - Biological Process	0.000000026	0.0000037	1.6E-21	2.6E-20	[5, 6, 7, 8]	Group0	5.26	8	[AHI1, CEP290, MAPRE2, PAX2, PRDM1, RARB, RARG, RP1]
GO:0001895	retina homeostasis	GO - Biological Process	0.0000044	0.0004	0.000000000000000028	0.00000000000000039	[5, 6]	Group15	6.49	5	[B2M, LTF, LYZ, MAPRE2, RP1]
GO:0035082	axoneme assembly	GO - Biological Process	0.00074	0.0081	0.000000000000000028	0.00000000000000039	[4, 5, 6, 7, 8, 9]	Group15	5.36	3	[CC2D2A, MAPRE2, RP1]
GO:0060042	retina morphogenesis in camera-type eye	GO - Biological Process	0.00056	0.0084	0.000000000000000028	0.00000000000000039	[3, 4, 7, 8, 9, 10]	Group15	5.88	3	[AHI1, MAPRE2, RP1]
GO:0035845	photoreceptor cell outer segment organization	GO - Biological Process	0.0000049	0.00042	0.000000000000000028	0.00000000000000039	[5, 6, 7, 8, 10, 11]	Group15	27.27	3	[AHI1, MAPRE2, RP1]
GO:0001754	eye photoreceptor cell differentiation	GO - Biological Process	0.000014	0.001	0.000000000000000028	0.00000000000000039	[6, 7, 8, 9, 10]	Group15	8.51	4	[CEP290, MAPRE2, PRDM1, RP1]
GO:0042462	eye photoreceptor cell development	GO - Biological Process	0.0000044	0.0004	0.000000000000000028	0.00000000000000039	[6, 7, 8, 9, 10, 11]	Group15	11.43	4	[CEP290, MAPRE2, PRDM1, RP1]
GO:1905332	positive regulation of morphogenesis of an epithelium	GO - Biological Process	0.00016	0.0057	1.6E-21	2.6E-20	[3, 4, 5, 6, 7]	Group0	8.82	3	[AHI1, PAX2, WNT4]
GO:0048754	branching morphogenesis of an epithelial tube	GO - Biological Process	0.00000075	0.000084	1.6E-21	2.6E-20	[4, 5, 6, 7]	Group0	4.35	7	[EYA1, MKS1, PAX2, SHH, VDR, WNT4, WT1]
GO:0071300	cellular response to retinoic acid	GO - Biological Process	0.000079	0.0037	1.6E-21	2.6E-20	[5, 6]	Group0	5.56	4	[PAX2, PPARG, RARA, RARG]
GO:0060231	mesenchymal to epithelial transition	GO - Biological Process	0.000033	0.002	1.6E-21	2.6E-20	[6]	Group0	15.00	3	[PAX2, WNT4, WT1]
GO:0031076	embryonic camera-type eye development	GO - Biological Process	0.00021	0.006	1.6E-21	2.6E-20	[4, 5, 6, 7, 8, 9]	Group0	8.11	3	[PAX2, RARA, RARG]
GO:0048048	embryonic eye morphogenesis	GO - Biological Process	0.00018	0.006	1.6E-21	2.6E-20	[5, 6, 7, 8, 9]	Group0	8.57	3	[PAX2, RARB, RARG]
GO:0003406	retinal pigment epithelium development	GO - Biological Process	0.0000006	0.000068	1.6E-21	2.6E-20	[4, 5, 7, 8, 9, 10]	Group0	50.00	3	[PAX2, RARB, RARG]
GO:0030858	positive regulation of epithelial cell differentiation	GO - Biological Process	0.0007	0.0084	0.000000000000000028	0.00000000000000039	[4, 5, 6, 7]	Group15	5.45	3	[AHI1, PAX2, VDR]
GO:0048645	animal organ formation	GO - Biological Process	0.000053	0.0028	0.000000015	0.0000001	[3, 4, 5, 6, 7]	Group5	6.15	4	[EYA1, PAX2, SHH, WT1]
GO:0030522	intracellular receptor signaling pathway	GO - Biological Process	0.00000000092	0.00000014	1.6E-21	2.6E-20	[4, 5]	Group0	4.00	11	[NR1H2, NR1H3, NR4A1, PPARG, RARA, RARB, RARG, RXRG, THRA, THRB, VDR]
GO:0048384	retinoic acid receptor signaling pathway	GO - Biological Process	0.000000059	0.0000081	1.6E-21	2.6E-20	[5, 6]	Group0	15.15	5	[NR1H2, RARA, RARB, RARG, RXRG]
GO:1903522	regulation of blood circulation	GO - Biological Process	0.000000000011	0.0000000019	0.000000022	0.00000013	[4, 5]	Group13	4.23	13	[CACNA1C, CACNA1D, CACNA1S, CACNA2D1, CACNB3, CACNB4, CACNG1, CACNG6, CACNG7, CACNG8, PDE4D, THRA, THRB]
GO:0070588	calcium ion transmembrane transport	GO - Biological Process	0.000000000045	0.0000000073	0.000000022	0.00000013	[8, 9]	Group13	4.43	12	[CACNA1C, CACNA1D, CACNA1S, CACNA2D1, CACNB3, CACNB4, CACNG1, CACNG6, CACNG7, CACNG8, PDE4D, SNCA]
GO:0007368	determination of left/right symmetry	GO - Biological Process	0.00004	0.0023	1.6E-21	2.6E-20	[6, 7]	Group0	4.13	5	[AHI1, CC2D2A, MKS1, RPGRIP1L, SHH]
GO:0071219	cellular response to molecule of bacterial origin	GO - Biological Process	0.000001	0.00011	0.000001	0.0000054	[4, 5, 7]	Group6	4.12	7	[B2M, LTF, MAPK8, NR1H3, PDE4D, PRDM1, RARA]
GO:0071222	cellular response to lipopolysaccharide	GO - Biological Process	0.00000081	0.000089	0.000001	0.0000054	[5, 6, 8]	Group6	4.29	7	[B2M, LTF, MAPK8, NR1H3, PDE4D, PRDM1, RARA]
GO:0072372	primary cilium	GO - Cellular Component	0.00000000062	0.00000009	1.6E-23	3.8E-22	[3, 4, 5]	Group22	5.26	12	[AHI1, B9D1, B9D2, CC2D2A, CEP290, MKS1, RP1, TCTN1, TCTN2, TMEM17, TMEM216, TMEM231]
GO:0031513	nonmotile primary cilium	GO - Cellular Component	0.0000000000064	0.00000000097	1.6E-23	3.8E-22	[4, 5, 6]	Group22	7.79	12	[AHI1, B9D1, B9D2, CC2D2A, CEP290, MKS1, RP1, TCTN1, TCTN2, TMEM17, TMEM216, TMEM231]
GO:0034703	cation channel complex	GO - Cellular Component	0.00000012	0.000013	0.0000094	0.00011	[5, 6, 7]	Group8	5.14	9	[CACNG2, CACNG3, CACNG4, CACNG6, CACNG7, CACNG8, DLG4, PDE4D, PRKACA]
GO:0005891	voltage-gated calcium channel complex	GO - Cellular Component	0.00000000085	0.00000012	0.0000094	0.00011	[4, 5, 6, 7, 8, 9]	Group8	16.67	7	[CACNG2, CACNG3, CACNG4, CACNG6, CACNG7, CACNG8, PDE4D]
GO:0034704	calcium channel complex	GO - Cellular Component	0.00000000063	0.00000009	0.0000094	0.00011	[6, 7, 8]	Group8	12.31	8	[CACNG2, CACNG3, CACNG4, CACNG6, CACNG7, CACNG8, PDE4D, PRKACA]
GO:0044441	ciliary part	GO - Cellular Component	0.00000000000077	0.00000000012	1.6E-23	3.8E-22	[2, 3, 4, 5]	Group22	4.68	17	[AHI1, AKT1, APP, B9D1, B9D2, CC2D2A, CEP290, DEFB1, MKS1, PRKACA, PRKACB, RP1, TCTN1, TCTN2, TMEM17, TMEM216, TMEM231]
GO:0098878	neurotransmitter receptor complex	GO - Cellular Component	0.000000003	0.00000042	0.00000000027	0.0000000049	[4]	Group21	14.00	7	[CACNG2, CACNG3, CACNG4, CACNG7, CACNG8, DLG1, DLG4]
GO:0008328	ionotropic glutamate receptor complex	GO - Cellular Component	0.000000003	0.00000042	0.00000000027	0.0000000049	[4, 5, 6, 7, 8]	Group21	14.00	7	[CACNG2, CACNG3, CACNG4, CACNG7, CACNG8, DLG1, DLG4]
GO:0032281	AMPA glutamate receptor complex	GO - Cellular Component	0.0000000045	0.0000006	0.00000000027	0.0000000049	[5, 6, 7, 8, 9]	Group21	20.00	6	[CACNG2, CACNG3, CACNG4, CACNG7, CACNG8, DLG4]
GO:0035869	ciliary transition zone	GO - Cellular Component	8.8E-19	0.00000000000000013	1.6E-23	3.8E-22	[3, 4, 5, 6, 7]	Group22	35.48	11	[AHI1, B9D1, B9D2, CC2D2A, CEP290, MKS1, TCTN1, TCTN2, TMEM17, TMEM216, TMEM231]
GO:0036038	MKS complex	GO - Cellular Component	1.3E-25	2.1E-23	1.6E-23	3.8E-22	[3, 4, 5, 6, 7, 8]	Group22	91.67	11	[AHI1, B9D1, B9D2, CC2D2A, CEP290, MKS1, TCTN1, TCTN2, TMEM17, TMEM216, TMEM231]
GO:0032391	photoreceptor connecting cilium	GO - Cellular Component	0.00027	0.0065	0.000000000000000028	0.00000000000000039	[5, 6, 7]	Group15	7.50	3	[CEP290, MAPRE2, RP1]
GO:0034702	ion channel complex	GO - Cellular Component	0.000000000099	0.000000015	0.000000022	0.00000013	[4, 5, 6]	Group13	4.14	12	[CACNA1C, CACNA1D, CACNA1S, CACNA2D1, CACNB3, CACNB4, CACNG1, CACNG6, CACNG7, CACNG8, DLG4, PDE4D]
GO:0034121	regulation of toll-like receptor signaling pathway	GO - Immune System Process	0.0018	0.036	0.000000000000038	0.00000000000085	[4, 6, 8, 9]	Group17	5.77	3	[ESR1, LTF, NR1H3]
GO:0002227	innate immune response in mucosa	GO - Immune System Process	0.00013	0.0079	0.000017	0.00019	[3, 4]	Group16	13.64	3	[APOA4, DEFB1, LTF]
GO:0019731	antibacterial humoral response	GO - Immune System Process	0.000098	0.0061	0.000017	0.00019	[4]	Group16	7.69	4	[APP, DEFB1, FGA, LTF]
GO:0019730	antimicrobial humoral response	GO - Immune System Process	0.00078	0.0078	0.000000000000000028	0.00000000000000039	[3]	Group15	5.26	3	[B2M, LTF, SEMG1]
GO:0004879	RNA polymerase II transcription factor activity, ligand-activated sequence-specific DNA binding	GO - Molecular Function	0.000000000083	0.000000012	0.000000000000038	0.00000000000085	[2, 4]	Group17	15.69	8	[ESR1, ESR2, ESRRA, ESRRB, ESRRG, NR1H3, NR2F6, RXRG]
GO:0098531	transcription factor activity, direct ligand regulated sequence-specific DNA binding	GO - Molecular Function	0.000000000083	0.000000012	0.000000000000038	0.00000000000085	[3]	Group17	15.69	8	[ESR1, ESR2, ESRRA, ESRRB, ESRRG, NR1H3, NR2F6, RXRG]
GO:0003707	steroid hormone receptor activity	GO - Molecular Function	0.00000000063	0.00000009	0.000000000000038	0.00000000000085	[3, 4]	Group17	12.31	8	[ESR1, ESR2, ESRRA, ESRRB, ESRRG, NR1H3, NR2F6, RXRG]
GO:0022843	voltage-gated cation channel activity	GO - Molecular Function	0.000038	0.0027	0.0000094	0.00011	[7, 8]	Group8	4.44	6	[CACNG2, CACNG3, CACNG4, CACNG6, CACNG7, CACNG8]
GO:0005262	calcium channel activity	GO - Molecular Function	0.000018	0.0013	0.0000094	0.00011	[7, 8, 9]	Group8	5.08	6	[CACNG2, CACNG3, CACNG4, CACNG6, CACNG7, CACNG8]
GO:0015085	calcium ion transmembrane transporter activity	GO - Molecular Function	0.000035	0.0025	0.0000094	0.00011	[8]	Group8	4.51	6	[CACNG2, CACNG3, CACNG4, CACNG6, CACNG7, CACNG8]
GO:0005245	voltage-gated calcium channel activity	GO - Molecular Function	0.000000051	0.0000061	0.0000094	0.00011	[8, 9, 10]	Group8	13.64	6	[CACNG2, CACNG3, CACNG4, CACNG6, CACNG7, CACNG8]
GO:0003708	retinoic acid receptor activity	GO - Molecular Function	0.0000000063	0.00000092	1.6E-21	2.6E-20	[3, 4, 5]	Group0	50.00	4	[RARA, RARB, RARG, RXRG]
GO:0022832	voltage-gated channel activity	GO - Molecular Function	0.00000000044	0.000000069	0.000000022	0.00000013	[6]	Group13	5.21	10	[CACNA1C, CACNA1D, CACNA1S, CACNA2D1, CACNB3, CACNB4, CACNG1, CACNG6, CACNG7, CACNG8]
GO:0005244	voltage-gated ion channel activity	GO - Molecular Function	0.00000000044	0.000000069	0.000000022	0.00000013	[6, 7]	Group13	5.21	10	[CACNA1C, CACNA1D, CACNA1S, CACNA2D1, CACNB3, CACNB4, CACNG1, CACNG6, CACNG7, CACNG8]
GO:0072509	divalent inorganic cation transmembrane transporter activity	GO - Molecular Function	0.00000000018	0.000000028	0.000000022	0.00000013	[7]	Group13	5.71	10	[CACNA1C, CACNA1D, CACNA1S, CACNA2D1, CACNB3, CACNB4, CACNG1, CACNG6, CACNG7, CACNG8]
GO:0003320	PPAR signaling pathway	KEGG	0.0045	0.018	0.000000000000038	0.00000000000085	[-1]	Group17	4.17	3	[APOA1, NR1H3, RXRG]
GO:0004010	MAPK signaling pathway	KEGG	0.000000026	0.0000033	0.0000094	0.00011	[-1]	Group8	4.31	11	[AKT1, CACNG2, CACNG3, CACNG4, CACNG6, CACNG7, CACNG8, DAXX, MECOM, PRKACA, PRKACB]
GO:0383280	Nuclear Receptor transcription pathway	REACTOME	0.0000000000017	0.00000000026	0.000000000000038	0.00000000000085	[-1]	Group17	17.65	9	[ESR1, ESR2, ESRRA, ESRRB, ESRRG, NR1H3, NR2C2AP, NR2F6, RXRG]
GO:0399719	Trafficking of AMPA receptors	REACTOME	0.0000000000000086	0.0000000000013	0.00000000027	0.0000000049	[-1]	Group21	30.00	9	[CACNG2, CACNG3, CACNG4, CACNG8, DLG1, DLG4, EPB41L1, MDM2, MYO6]
GO:0399721	Glutamate Binding, Activation of AMPA Receptors and Synaptic Plasticity	REACTOME	0.0000000000000086	0.0000000000013	0.00000000027	0.0000000049	[-1]	Group21	30.00	9	[CACNG2, CACNG3, CACNG4, CACNG8, DLG1, DLG4, EPB41L1, MDM2, MYO6]
GO:5682910	LGI-ADAM interactions	REACTOME	0.0000000037	0.0000005	0.00000000027	0.0000000049	[-1]	Group21	35.71	5	[CACNG2, CACNG3, CACNG4, CACNG8, DLG4]
GO:0112314	Neurotransmitter Receptor Binding And Downstream Transmission In The Postsynaptic Cell	REACTOME	0.000000000064	0.0000000094	0.0000094	0.00011	[-1]	Group8	7.64	11	[CACNG2, CACNG3, CACNG4, CACNG8, DLG1, DLG4, EPB41L1, MDM2, MYO6, PRKACA, PRKACB]
GO:0112315	Transmission across Chemical Synapses	REACTOME	0.0000000039	0.00000053	0.0000094	0.00011	[-1]	Group8	5.19	11	[CACNG2, CACNG3, CACNG4, CACNG8, DLG1, DLG4, EPB41L1, MDM2, MYO6, PRKACA, PRKACB]
GO:5576892	Phase 0 - rapid depolarisation	REACTOME	0.000000067	0.0000079	0.0000094	0.00011	[-1]	Group8	13.04	6	[CACNG2, CACNG3, CACNG4, CACNG6, CACNG7, CACNG8]
GO:5576893	Phase 2 - plateau phase	REACTOME	0.0000000022	0.00000031	0.0000094	0.00011	[-1]	Group8	22.22	6	[CACNG2, CACNG3, CACNG4, CACNG6, CACNG7, CACNG8]
GO:5576894	Phase 1 - inactivation of fast Na+ channels	REACTOME	0.0000000022	0.00000031	0.0000094	0.00011	[-1]	Group8	22.22	6	[CACNG2, CACNG3, CACNG4, CACNG6, CACNG7, CACNG8]
GO:5617833	Assembly of the primary cilium	REACTOME	0.000000015	0.000002	1.6E-23	3.8E-22	[-1]	Group22	5.35	10	[AHI1, B9D1, B9D2, CC2D2A, CEP290, MKS1, PRKACA, TCTN1, TCTN2, TMEM216]
GO:5620912	Anchoring of the basal body to the plasma membrane	REACTOME	0.000000000024	0.0000000036	1.6E-23	3.8E-22	[-1]	Group22	10.31	10	[AHI1, B9D1, B9D2, CC2D2A, CEP290, MKS1, PRKACA, TCTN1, TCTN2, TMEM216]
GO:5362517	Signaling by Retinoic Acid	REACTOME	0.000011	0.00086	1.6E-21	2.6E-20	[-1]	Group0	9.09	4	[RARA, RARB, RARG, RXRG]
GO:0000170	Nuclear Receptors	WikiPathways	0.0000000004	0.000000059	0.000000000000038	0.00000000000085	[-1]	Group17	18.42	7	[ESR1, ESR2, ESRRA, ESRRB, NR1H3, NR2F6, RXRG]
GO:0000716	Vitamin A and Carotenoid Metabolism	WikiPathways	0.00001	0.00082	1.6E-21	2.6E-20	[-1]	Group0	9.30	4	[RARA, RARB, RARG, RXRG]
